# Supplementary material for: Differences in nurses’ perceptions of self-reported pain and the administered morphine dose according to the patient’s facial expression in Korea
Source: J Educ Eval Health Prof. 2020 Dec 1;17:38. doi: 10.3352/jeehp.2020.17.38 (PMC7884257; doi:10.3352/jeehp.2020.17.38)
Supplement: Supplementary file 1 [file jeehp-17-38-dataset1.xls]

## Sheet: pain
no	case1	case2	case3	case4	case5	case6	age	year_G	marrage	religion	experience_job	experience_g	experience_classification	Item	unit	recase1	recase2	recase3	recase1_total	recase4	recase5	recase6	recase2_total	rrcase1	rrcase2	rrcase4	rrcase5	age_GG	recase_1	recase_2	recase_4	recase_5	recase_3	recase_6	sumRE
1	3	3	3	6	6	1	30	30	2	2	107	4	4	82	1	0	0	0	0	0	0	0	0	2	2	5	5	3	0	0	0	0	0	0	0
2	4	9	3	9	9	4	30	30	2	4	97	4	4	91	1	0	1	0	1	1	1	1	3	3	8	8	8	3	0	0	0	0	0	1	1
3	3	3	4	9	9	4	30	30	1	4	96	4	4	82	1	0	0	1	1	1	1	1	3	2	2	8	8	3	0	0	0	0	1	1	2
4	9	9	3	9	9	3	32	30	1	4	96	4	4	72	5	1	1	0	2	1	1	0	2	8	8	8	8	3	0	0	0	0	0	0	0
5	9	9	1	9	9	1	33	30	2	4	72	4	4	154	1	1	1	0	2	1	1	0	2	8	8	8	8	3	0	0	0	0	0	0	0
6	9	9	4	9	9	4	33	30	1	4	9y	4	4	183	1	1	1	1	3	1	1	1	3	8	8	8	8	3	0	0	0	0	1	1	2
7	3	3	4	9	9	4	30	30	1	2	110	4	4	83	1	0	0	1	1	1	1	1	3	2	2	8	8	3	0	0	0	0	1	1	2
8	4	9	3	9	9	3	32	30	2	1	115	4	4	183	1	0	1	0	1	1	1	0	2	3	8	8	8	3	0	0	0	0	0	0	0
9	5	9	1	9	9	1	40	40	1	1	13	5	5	73	1	0	1	0	1	1	1	0	2	4	8	8	8	5	0	0	0	0	0	0	0
10	9	9	4	9	9	4	39	30	2	4	183	5	5	72	5	1	1	1	3	1	1	1	3	8	8	8	8	4	0	0	0	0	1	1	2
11	9	9	3	8	8	3	26	20	1	4	50	3	2	71	5	1	1	0	2	0	0	0	0	8	8	7	7	2	0	0	1	1	0	0	2
12	9	4	3	9	4	3	29	20	2	1	50	3	2	71	5	1	0	0	1	1	0	0	1	8	3	8	3	2	0	0	0	0	0	0	0
13	5	9	2	9	9	2	29	20	1	4	4y 3m	3	2	73	1	0	1	0	1	1	1	0	2	4	8	8	8	2	0	0	0	0	0	0	0
14	5	5	1	5	5	1	29	20	1	2	53	3	2	84	5	0	0	0	0	0	0	0	0	4	4	4	4	2	0	0	0	0	0	0	0
15	3	9	2	9	9	2	29	20	1	2	60	3	2	144	1	0	1	0	1	1	1	0	2	2	8	8	8	2	0	0	0	0	0	0	0
16	3	9	4	9	9	4	29	20	1	4	52	3	2	74	5	0	1	1	2	1	1	1	3	2	8	8	8	2	0	0	0	0	1	1	2
17	3	9	3	9	9	3	28	20	1	1	53	3	2	123	1	0	1	0	1	1	1	0	2	2	8	8	8	2	0	0	0	0	0	0	0
18	9	9	3	6	6	3	28	20	1	3	53	3	2	74	5	1	1	0	2	0	0	0	0	8	8	5	5	2	0	0	0	0	0	0	0
19	3	9	3	9	9	3	29	20	2	2	51	3	2	91	1	0	1	0	1	1	1	0	2	2	8	8	8	2	0	0	0	0	0	0	0
20	4	9	1	9	9	1	29	20	1	4	36	2	2	74	5	0	1	0	1	1	1	0	2	3	8	8	8	2	0	0	0	0	0	0	0
21	4	9	2	4	4	2	29	20	1	3	5y	3	2	143	1	0	1	0	1	0	0	0	0	3	8	3	3	2	0	0	0	0	0	0	0
22	9	9	2	9	4	1	27	20	1	3	62	4	4	153	1	1	1	0	2	1	0	0	1	8	8	8	3	2	0	0	0	0	0	0	0
23	9	9	4	9	9	4	29	20	1	4	68	4	4	85	5	1	1	1	3	1	1	1	3	8	8	8	8	2	0	0	0	0	1	1	2
24	9	9	3	9	9	3	30	30	1	1	96	4	4	71	5	1	1	0	2	1	1	0	2	8	8	8	8	3	0	0	0	0	0	0	0
25	3	3	3	9	9	4	29	20	1	1	77	4	4	84	5	0	0	0	0	1	1	1	3	2	2	8	8	2	0	0	0	0	0	1	1
26	3	9	3	9	9	3	33	30	2	1	6y	4	4	82	1	0	1	0	1	1	1	0	2	2	8	8	8	3	0	0	0	0	0	0	0
27	9	9	3	9	9	3	33	30	1	4	8y	4	4	93	1	1	1	0	2	1	1	0	2	8	8	8	8	3	0	0	0	0	0	0	0
28	9	9	4	9	9	4	29	20	1	4	81	4	4	183	1	1	1	1	3	1	1	1	3	8	8	8	8	2	0	0	0	0	1	1	2
29	2	2	1	4	4	2	31	30	1	2	8y	4	4	62	1	0	0	0	0	0	0	0	0	1	1	3	3	3	0	0	0	0	0	0	0
30	9	9	3	9	9	3	30	30	2	4	8	4	4	72	5	1	1	0	2	1	1	0	2	8	8	8	8	3	0	0	0	0	0	0	0
31	9	9	4	9	9	4	32	30	2	2	10y 2m	5	5	72	5	1	1	1	3	1	1	1	3	8	8	8	8	3	0	0	0	0	1	1	2
32	9	9	4	9	9	4	34	30	2	2	126	5	5	92	1	1	1	1	3	1	1	1	3	8	8	8	8	3	0	0	0	0	1	1	2
33	9	9	3	9	9	3	34	30	1	4	10y	4	4	91	1	1	1	0	2	1	1	0	2	8	8	8	8	3	0	0	0	0	0	0	0
34	9	9	4	9	9	4	35	30	2	2	134	5	5	85	5	1	1	1	3	1	1	1	3	8	8	8	8	4	0	0	0	0	1	1	2
35	2	2	1	9	9	4	33	30	2	4	12y7m	5	5	93	1	0	0	0	0	1	1	1	3	1	1	8	8	3	0	0	0	0	0	1	1
36	1	1	1	5	5	3	34	30	1	4	144	5	5	82	1	0	0	0	0	0	0	0	0	0	0	4	4	3	0	0	0	0	0	0	0
37	9	9	2	9	9	2	35	30	2	3	135	5	5	124	1	1	1	0	2	1	1	0	2	8	8	8	8	4	0	0	0	0	0	0	0
38	4	9	4	9	9	4	37	30	2	4		5	5	183	1	0	1	1	2	1	1	1	3	3	8	8	8	4	0	0	0	0	1	1	2
39	9	9	1	9	9	1	43	40	1	1	220	5	5	62	1	1	1	0	2	1	1	0	2	8	8	8	8	5	0	0	0	0	0	0	0
40	3	9	1	9	9	3	45	40	2	1	20y	5	5	91	1	0	1	0	1	1	1	0	2	2	8	8	8	5	0	0	0	0	0	0	0
41	9	9	2	11	11	2	28	20	1	4	39	3	2	84	5	1	1	0	2	0	0	0	0	8	8	10	10	2	0	0	0	0	0	0	0
42	9	9	3	9	9	3	28	20	1	4	40	3	2	85	5	1	1	0	2	1	1	0	2	8	8	8	8	2	0	0	0	0	0	0	0
43	6	9	2	9	9	2	26	20	1	2	42	3	2	71	5	0	1	0	1	1	1	0	2	5	8	8	8	2	0	0	0	0	0	0	0
44	4	4	2	7	7	3	30	30	1	1	40	3	2	174	1	0	0	0	0	0	0	0	0	3	3	6	6	3	0	0	0	0	0	0	0
45	9	9	3	9	9	3	26	20	1	4	40	3	2	154	1	1	1	0	2	1	1	0	2	8	8	8	8	2	0	0	0	0	0	0	0
46	9	9	1	5	5	1	29	20	1	4	4y	3	2	143	1	1	1	0	2	0	0	0	0	8	8	4	4	2	0	0	0	0	0	0	0
47	3	4	3	9	9	3	25	20	1	4	26	2	2	85	5	0	0	0	0	1	1	0	2	2	3	8	8	2	0	0	0	0	0	0	0
48	5	9	3	9	9	3	26	20	1	4	26	2	2	123	1	0	1	0	1	1	1	0	2	4	8	8	8	2	0	0	0	0	0	0	0
49	5	6	1	7	7	3	29	20	1	4	52	3	2	74	5	0	0	0	0	0	0	0	0	4	5	6	6	2	0	0	0	0	0	0	0
50	9	9	3	9	9	3	26	20	1	4	30	2	2	85	5	1	1	0	2	1	1	0	2	8	8	8	8	2	0	0	0	0	0	0	0
51	9	4	3	11	4	3	26	20	1	3	28	2	2	71	5	1	0	0	1	0	0	0	0	8	3	10	3	2	0	0	0	0	0	0	0
52	6	9	2	9	9	2	38	30	2	1	205	5	5	71	5	0	1	0	1	1	1	0	2	5	8	8	8	4	0	0	0	0	0	0	0
53	4	9	3	6	9	3	43	40	1	4	226	5	5	62	1	0	1	0	1	0	1	0	1	3	8	5	8	5	0	0	0	0	0	0	0
54	9	9	4	9	9	4	43	40	2	4	247	5	5	72	5	1	1	1	3	1	1	1	3	8	8	8	8	5	0	0	0	0	1	1	2
55	4	9	3	6	9	3	46	40	2	2	280	5	5	144	1	0	1	0	1	0	1	0	1	3	8	5	8	5	0	0	0	0	0	0	0
56	6	9	3	7	9	3	51	40	2	3	360	5	5	173	1	0	1	0	1	0	1	0	1	5	8	6	8	5	0	0	0	0	0	0	0
57	3	3	3	5	9	3	37	30	1	4	146	5	5	74	5	0	0	0	0	0	1	0	1	2	2	4	8	4	0	0	0	0	0	0	0
58	9	9	4	9	9	4	34	30	2	3	148	5	5	91	1	1	1	1	3	1	1	1	3	8	8	8	8	3	0	0	0	0	1	1	2
59	3	9	3	6	9	3	36	30	2	1	13y9m	5	5	183	1	0	1	0	1	0	1	0	1	2	8	5	8	4	0	0	0	0	0	0	0
60	5	5	1	9	9	1	37	30	2	1	192	5	5	154	1	0	0	0	0	1	1	0	2	4	4	8	8	4	0	0	0	0	0	0	0
61	9	9	3	9	9	3	40	40	1	2	200	5	5	62	1	1	1	0	2	1	1	0	2	8	8	8	8	5	0	0	0	0	0	0	0
62	3	9	3	7	9	3	33	30	1	1	108	4	4	144	1	0	1	0	1	0	1	0	1	2	8	6	8	3	0	0	0	0	0	0	0
63	4	9	4	7	7	4	30	30	1	3	97	4	4	74	5	0	1	1	2	0	0	1	1	3	8	6	6	3	0	0	0	0	1	1	2
64	3	6	2	8	5	2	33	30	2	4	8y 6m	4	4	92	1	0	0	0	0	0	0	0	0	2	5	7	4	3	0	0	1	0	0	0	1
65	4	4	1	5	5	2	32	30	2	3	8y	4	4	82	1	0	0	0	0	0	0	0	0	3	3	4	4	3	0	0	0	0	0	0	0
66	3	3	4	9	9	4	33	30	2	4	110	4	4	62	1	0	0	1	1	1	1	1	3	2	2	8	8	3	0	0	0	0	1	1	2
67	9	9	3	9	9	3	33	30	1	1	240	5	5	83	1	1	1	0	2	1	1	0	2	8	8	8	8	3	0	0	0	0	0	0	0
68	9	9	2	9	9	2	30	30	2	2	120	4	4	144	1	1	1	0	2	1	1	0	2	8	8	8	8	3	0	0	0	0	0	0	0
69	9	9	2	9	9	2	33	30	2	3	112	4	4	92	1	1	1	0	2	1	1	0	2	8	8	8	8	3	0	0	0	0	0	0	0
70	9	9	2	9	9	2	33	30	2	4	114	4	4	85	5	1	1	0	2	1	1	0	2	8	8	8	8	3	0	0	0	0	0	0	0
71	9	9	4	9	9	4	39	30	1	4	204	5	5	71	5	1	1	1	3	1	1	1	3	8	8	8	8	4	0	0	0	0	1	1	2
72	9	9	2	9	9	3	40	40	2	1	220	5	5	93	1	1	1	0	2	1	1	0	2	8	8	8	8	5	0	0	0	0	0	0	0
73	9	9	3	9	9	3	35	30	1	4	281	5	5	123	1	1	1	0	2	1	1	0	2	8	8	8	8	4	0	0	0	0	0	0	0
74	9	9	3	9	9	1	38	30	2	3	13y 3m	5	5	123	1	1	1	0	2	1	1	0	2	8	8	8	8	4	0	0	0	0	0	0	0
75	9	9	3	9	9	3	23	20	1	2	8	1	1	72	5	1	1	0	2	1	1	0	2	8	8	8	8	1	0	0	0	0	0	0	0
76	9	9	1	7	9	1	25	20	1	2	10m	1	1	84	5	1	1	0	2	0	1	0	1	8	8	6	8	2	0	0	0	0	0	0	0
77	3	9	3	9	9	3	24	20	1	4	13	2	2	85	5	0	1	0	1	1	1	0	2	2	8	8	8	1	0	0	0	0	0	0	0
78	3	9	2	9	9	3	25	20	1	4	13	2	2	85	5	0	1	0	1	1	1	0	2	2	8	8	8	2	0	0	0	0	0	0	0
79	4	9	2	6	5	2	26	20	1	4	13	2	2	84	5	0	1	0	1	0	0	0	0	3	8	5	4	2	0	0	0	0	0	0	0
80	4	4	2	11	11	4	25	20	1	3	28	2	2	174	1	0	0	0	0	0	0	1	1	3	3	10	10	2	0	0	0	0	0	1	1
81	9	9	4	9	9	4	28	20	1	1	1y	1	1	85	5	1	1	1	3	1	1	1	3	8	8	8	8	2	0	0	0	0	1	1	2
82	4	9	3	9	9	4	25	20	1	4	19	2	2	62	1	0	1	0	1	1	1	1	3	3	8	8	8	2	0	0	0	0	0	1	1
83	3	3	2	5	5	2	25	20	1	1	19	2	2	62	1	0	0	0	0	0	0	0	0	2	2	4	4	2	0	0	0	0	0	0	0
84	9	9	4	9	9	3	27	20	1	1	20	2	2	85	5	1	1	1	3	1	1	0	2	8	8	8	8	2	0	0	0	0	1	0	1
85	9	9	3	9	9	3	29	20	1	4	1y 9m	2	2	74	5	1	1	0	2	1	1	0	2	8	8	8	8	2	0	0	0	0	0	0	0
86	6	9	4	9	9	4	25	20	1	3	16	2	2	74	5	0	1	1	2	1	1	1	3	5	8	8	8	2	0	0	0	0	1	1	2
87	4	9	1	6	9	2	24	20	1	1	24	2	2	92	1	0	1	0	1	0	1	0	1	3	8	5	8	1	0	0	0	0	0	0	0
88	4	9	1	9	9	1	27	20	1	1	2	1	1	74	5	0	1	0	1	1	1	0	2	3	8	8	8	2	0	0	0	0	0	0	0
89	9	4	3	9	9	3	24	20	1	2	26	2	2	85	5	1	0	0	1	1	1	0	2	8	3	8	8	1	0	0	0	0	0	0	0
90	4	9	1	9	9		40	40	2	3	203	5	5	153	1	0	1	0	1	1	1	0	2	3	8	8	8	5	0	0	0	0	0	0	0
91	9	9	4	9	9		39	30	1	1	144	5	5	72	5	1	1	1	3	1	1	0	2	8	8	8	8	4	0	0	0	0	1	0	1
92	6	7	3	6	6	3	22	20	1	1	1.5	1	1	153	1	0	0	0	0	0	0	0	0	5	6	5	5	1	0	0	0	0	0	0	0
93	4	4	2	4	4	2	25	20	1	4	4	1	1	71	5	0	0	0	0	0	0	0	0	3	3	3	3	2	0	0	0	0	0	0	0
94	9	9	3	4	5	2	25	20	1	4	7	1	1	85	5	1	1	0	2	0	0	0	0	8	8	3	4	2	0	0	0	0	0	0	0
95	5	9	3	7	9	3	27	20	1	4	8	1	1	82	1	0	1	0	1	0	1	0	1	4	8	6	8	2	0	0	0	0	0	0	0
96	2	2	2	4	4	2	24	20	1	1	8	1	1	85	5	0	0	0	0	0	0	0	0	1	1	3	3	1	0	0	0	0	0	0	0
97	9	9	3	9	9	4	25	20	1	1	8	1	1	81	5	1	1	0	2	1	1	1	3	8	8	8	8	2	0	0	0	0	0	1	1
98	4	9	1	5	11	1	26	20	1	1	10m	1	1	123	1	0	1	0	1	0	0	0	0	3	8	4	10	2	0	0	0	0	0	0	0
99	4	9	2	7	9	2	25	20	1	4	11	1	1	174	1	0	1	0	1	0	1	0	1	3	8	6	8	2	0	0	0	0	0	0	0
100	3	9	3	9	9	3	25	20	1	4	11m	1	1	72	5	0	1	0	1	1	1	0	2	2	8	8	8	2	0	0	0	0	0	0	0
101	4	4	3	9	9	3	24	20	1	3	14	2	2	174	1	0	0	0	0	1	1	0	2	3	3	8	8	1	0	0	0	0	0	0	0
102	5	5	2	9	9	2	25	20	1	2	1y	1	1	154	1	0	0	0	0	1	1	0	2	4	4	8	8	2	0	0	0	0	0	0	0
103	9	9	3	9	9	3	25	20	1	2	12m	2	2	62	1	1	1	0	2	1	1	0	2	8	8	8	8	2	0	0	0	0	0	0	0
104	9	9	3	9	9	3	23	20	1	1	25	2	2	72	5	1	1	0	2	1	1	0	2	8	8	8	8	1	0	0	0	0	0	0	0
105	4	4	3	9	9	3	27	20	2	4	56	3	2	74	5	0	0	0	0	1	1	0	2	3	3	8	8	2	0	0	0	0	0	0	0
106	9	9	3	9	9	3	26	20	1	4	12	2	2	72	5	1	1	0	2	1	1	0	2	8	8	8	8	2	0	0	0	0	0	0	0
107	4	9	3	9	9	3	28	20	1	1	60	3	2	183	1	0	1	0	1	1	1	0	2	3	8	8	8	2	0	0	0	0	0	0	0
108	3	3	3	7	9	2	24	20	1	2	36	2	2	74	5	0	0	0	0	0	1	0	1	2	2	6	8	1	0	0	0	0	0	0	0
109	4	4	2	9	9	4	27	20	1	4	2	1	1	62	1	0	0	0	0	1	1	1	3	3	3	8	8	2	0	0	0	0	0	1	1
110	9	9	1	9	9	1	27	20	1	1	22	2	2	71	5	1	1	0	2	1	1	0	2	8	8	8	8	2	0	0	0	0	0	0	0
111	2	2	2	4	4	2	26	20	1	4	20	2	2	153	1	0	0	0	0	0	0	0	0	1	1	3	3	2	0	0	0	0	0	0	0
112	4	4	3	9	9	1	25	20	1	3	16	2	2	85	5	0	0	0	0	1	1	0	2	3	3	8	8	2	0	0	0	0	0	0	0
113	9	9	2	9	9	3	25	20	1	1	19	2	2	62	1	1	1	0	2	1	1	0	2	8	8	8	8	2	0	0	0	0	0	0	0
114	4	4	2	9	9	3	24	20	1	4	20	2	2	73	1	0	0	0	0	1	1	0	2	3	3	8	8	1	0	0	0	0	0	0	0
115	4	9	1	9	9	2	25	20	1	4	20	2	2	83	1	0	1	0	1	1	1	0	2	3	8	8	8	2	0	0	0	0	0	0	0
116	9	9	4	9	9	4	25	20	1	4	20	2	2	85	5	1	1	1	3	1	1	1	3	8	8	8	8	2	0	0	0	0	1	1	2
117	5	5	1	6	6	1	26	20	1	4	23	2	2	84	5	0	0	0	0	0	0	0	0	4	4	5	5	2	0	0	0	0	0	0	0
118	9	9	3	9	9	3	25	20	1	1	24	2	2	174	1	1	1	0	2	1	1	0	2	8	8	8	8	2	0	0	0	0	0	0	0
119	4	4	2	9	9	4	27	20	1	4	23	2	2	74	5	0	0	0	0	1	1	1	3	3	3	8	8	2	0	0	0	0	0	1	1
120	3	9	1	9	9	3	26	20	1	4	24	2	2	124	1	0	1	0	1	1	1	0	2	2	8	8	8	2	0	0	0	0	0	0	0
121	3	3	2	4	4	2	30	30	1	4	26m	2	2	91	1	0	0	0	0	0	0	0	0	2	2	3	3	3	0	0	0	0	0	0	0
122	1	1	1	9	9	3	26	20	1	4	27	2	2	73	1	0	0	0	0	1	1	0	2	0	0	8	8	2	0	0	0	0	0	0	0
123	4	4	1	7	7	2	24	20	1	1	25	2	2	153	1	0	0	0	0	0	0	0	0	3	3	6	6	1	0	0	0	0	0	0	0
124	6	9	1	9	9	1	26	20	1	3	27	2	2	82	1	0	1	0	1	1	1	0	2	5	8	8	8	2	0	0	0	0	0	0	0
125	9	9	3	9	9	3	26	20	1	1	26	2	2	72	5	1	1	0	2	1	1	0	2	8	8	8	8	2	0	0	0	0	0	0	0
126	7	9	2	9	9	2	25	20	1	3	26	2	2	123	1	0	1	0	1	1	1	0	2	6	8	8	8	2	0	0	0	0	0	0	0
127	7	9	1	5	9	1	28	20	1	1	30	2	2	82	1	0	1	0	1	0	1	0	1	6	8	4	8	2	0	0	0	0	0	0	0
128	3	3	2	9	9	2	26	20	1	2	30	2	2	134	1	0	0	0	0	1	1	0	2	2	2	8	8	2	0	0	0	0	0	0	0
129	5	9	1	4	11	2	27	20	1	1	30	2	2	174	1	0	1	0	1	0	0	0	0	4	8	3	10	2	0	0	0	0	0	0	0
130	4	4	2	3	3	2	28	20	1	4	30	2	2	85	5	0	0	0	0	0	0	0	0	3	3	2	2	2	0	0	0	0	0	0	0
131	3	3	2	7	7	4	25	20	1	4	2y 6m	2	2	84	5	0	0	0	0	0	0	1	1	2	2	6	6	2	0	0	0	0	0	1	1
132	9	9	2	9	9	1	25	20	1	1	30	2	2	62	1	1	1	0	2	1	1	0	2	8	8	8	8	2	0	0	0	0	0	0	0
133	9	9	3	11	11	3	25	20	1	4	30	2	2	71	5	1	1	0	2	0	0	0	0	8	8	10	10	2	0	0	0	0	0	0	0
134	9	9	1	9	9	4	27	20	1	3	30	2	2	72	5	1	1	0	2	1	1	1	3	8	8	8	8	2	0	0	0	0	0	1	1
135	9	9	4	9	9	4	25	20	1	1	30	2	2	81	5	1	1	1	3	1	1	1	3	8	8	8	8	2	0	0	0	0	1	1	2
136	3	9	3	7	9	3	26	20	1	4	30	2	2	124	1	0	1	0	1	0	1	0	1	2	8	6	8	2	0	0	0	0	0	0	0
137	4	4	2	9	9	2	25	20	1	3	2y 6m	2	2	91	1	0	0	0	0	1	1	0	2	3	3	8	8	2	0	0	0	0	0	0	0
138	5	9	3	6	9	1	27	20	1	4	30	2	2	92	1	0	1	0	1	0	1	0	1	4	8	5	8	2	0	0	0	0	0	0	0
139	9	9	3	9	9	3	26	20	1	2	32	2	2	174	1	1	1	0	2	1	1	0	2	8	8	8	8	2	0	0	0	0	0	0	0
140	3	9	3	9	9	4	26	20	1	2	32	2	2	174	1	0	1	0	1	1	1	1	3	2	8	8	8	2	0	0	0	0	0	1	1
141	2	2	3	3	3	3	25	20	1	1	35	2	2	134	1	0	0	0	0	0	0	0	0	1	1	2	2	2	0	0	0	0	0	0	0
142	9	9	3	11	11	3	25	20	1	1	35	2	2	72	5	1	1	0	2	0	0	0	0	8	8	10	10	2	0	0	0	0	0	0	0
143	5	9	4	9	9	4	26	20	1	4	37	3	2	62	1	0	1	1	2	1	1	1	3	4	8	8	8	2	0	0	0	0	1	1	2
144	9	9	4	9	9	3	31	30	2	1	41	3	2	62	1	1	1	1	3	1	1	0	2	8	8	8	8	3	0	0	0	0	1	0	1
145	5	5	1	7	7	1	26	20	1	2	40	3	2	154	1	0	0	0	0	0	0	0	0	4	4	6	6	2	0	0	0	0	0	0	0
146	9	9	4	9	9	4	26	20	1	1	3y 4m	3	2	72	5	1	1	1	3	1	1	1	3	8	8	8	8	2	0	0	0	0	1	1	2
147	3	3	4	4	4	4	27	20	1	4	40	3	2	71	5	0	0	1	1	0	0	1	1	2	2	3	3	2	0	0	0	0	1	1	2
148	9	9	1	9	9	1	26	20	1	2	3y 4m	3	2	174	1	1	1	0	2	1	1	0	2	8	8	8	8	2	0	0	0	0	0	0	0
149	9	9	2	9	9	2	42	40	1	1	232m	5	5	154	1	1	1	0	2	1	1	0	2	8	8	8	8	5	0	0	0	0	0	0	0
150	9	9	3	9	9	3	45	40	2	1	280	5	5	124	1	1	1	0	2	1	1	0	2	8	8	8	8	5	0	0	0	0	0	0	0
151	9	9	2	9	9	3	50	40	2	1	25y	5	5	134	1	1	1	0	2	1	1	0	2	8	8	8	8	5	0	0	0	0	0	0	0
152	9	9	3	9	9	3	37	30	2	4	179	5	5	174	1	1	1	0	2	1	1	0	2	8	8	8	8	4	0	0	0	0	0	0	0
153	9	9	3	9	9	3	31	30	2	4	98	4	4	74	5	1	1	0	2	1	1	0	2	8	8	8	8	3	0	0	0	0	0	0	0
154	9	9	3	9	9	3	35	30	2	1	180	5	5	174	1	1	1	0	2	1	1	0	2	8	8	8	8	4	0	0	0	0	0	0	0
155	9	9	3	9	9	3	43	40	2	1	18	5	5	92	1	1	1	0	2	1	1	0	2	8	8	8	8	5	0	0	0	0	0	0	0
156	9	9	3	9	9	3	30	30	1	1	97	4	4	71	5	1	1	0	2	1	1	0	2	8	8	8	8	3	0	0	0	0	0	0	0
157	9	9	3	9	9	3	30	30	1	4	97	4	4	72	5	1	1	0	2	1	1	0	2	8	8	8	8	3	0	0	0	0	0	0	0
158	9	9	3	9	9	3	30	30	1	4	101	4	4	174	1	1	1	0	2	1	1	0	2	8	8	8	8	3	0	0	0	0	0	0	0
159	9	9	3	9	9	3	31	30	1	4	101	4	4	143	1	1	1	0	2	1	1	0	2	8	8	8	8	3	0	0	0	0	0	0	0
160	4	9	3	9	9	3	31	30	2	4	103	4	4	72	5	0	1	0	1	1	1	0	2	3	8	8	8	3	0	0	0	0	0	0	0
161	9	9	2	4	9	1	33	30	1	1	124	5	5	91	1	1	1	0	2	0	1	0	1	8	8	3	8	3	0	0	0	0	0	0	0
162	4	4	1	9	9	2	38	30	2	4	120	4	4	174	1	0	0	0	0	1	1	0	2	3	3	8	8	4	0	0	0	0	0	0	0
163	1	1	2	7	7	2	33	30	2	3	11y 2m	5	5	73	1	0	0	0	0	0	0	0	0	0	0	6	6	3	0	0	0	0	0	0	0
164	9	9	3	9	9	3	34	30	1	1	146m	5	5	81	5	1	1	0	2	1	1	0	2	8	8	8	8	3	0	0	0	0	0	0	0
165	9	9	3	9	9	4	30	30	1	2	103	4	4	183	1	1	1	0	2	1	1	1	3	8	8	8	8	3	0	0	0	0	0	1	1
166	9	9	1	9	9	1	27	20	1	1	41m	3	2	72	5	1	1	0	2	1	1	0	2	8	8	8	8	2	0	0	0	0	0	0	0
167	9	9	3	5	5	3	28	20	1	1	3y 4m	3	2	71	5	1	1	0	2	0	0	0	0	8	8	4	4	2	0	0	0	0	0	0	0
168	9	9	3	9	9	3	26	20	1	4	3y 5m	3	2	71	5	1	1	0	2	1	1	0	2	8	8	8	8	2	0	0	0	0	0	0	0
169	3	9	2	9	9	2	26	20	1	3	41	3	2	72	5	0	1	0	1	1	1	0	2	2	8	8	8	2	0	0	0	0	0	0	0
170	4	9	4	9	9	4	27	20	1	4	41	3	2	72	5	0	1	1	2	1	1	1	3	3	8	8	8	2	0	0	0	0	1	1	2
171	3	9	4	7	9	4	28	20	1	4	41	3	2	81	5	0	1	1	2	0	1	1	2	2	8	6	8	2	0	0	0	0	1	1	2
172	5	9	4	9	9	4	26	20	1	4	41	3	2	84	5	0	1	1	2	1	1	1	3	4	8	8	8	2	0	0	0	0	1	1	2
173	9	9	3	9	9	3	28	20	2	4	42	3	2	153	1	1	1	0	2	1	1	0	2	8	8	8	8	2	0	0	0	0	0	0	0
174	9	9	4	9	9	4	27	20	1	4	42	3	2	174	1	1	1	1	3	1	1	1	3	8	8	8	8	2	0	0	0	0	1	1	2
175	5	9	3	7	9	3	27	20	1	4	57	3	2	174	1	0	1	0	1	0	1	0	1	4	8	6	8	2	0	0	0	0	0	0	0
176	3	9	2	9	9	2	26	20	1	3	44	3	2	82	1	0	1	0	1	1	1	0	2	2	8	8	8	2	0	0	0	0	0	0	0
177	4	4	2	7	6	2	26	20	1	2	46	3	2	134	1	0	0	0	0	0	0	0	0	3	3	6	5	2	0	0	0	0	0	0	0
178	4	4	2	4	4	1	26	20	1	4	47	3	2	93	1	0	0	0	0	0	0	0	0	3	3	3	3	2	0	0	0	0	0	0	0
179	9	9	3	9	9	3	27	20	1	1	48	3	2	71	5	1	1	0	2	1	1	0	2	8	8	8	8	2	0	0	0	0	0	0	0
180	9	9	4	9	9	4	27	20	1	4	48	3	2	71	5	1	1	1	3	1	1	1	3	8	8	8	8	2	0	0	0	0	1	1	2
181	9	9	3	9	9	3	28	20	1	1	48	3	2	72	5	1	1	0	2	1	1	0	2	8	8	8	8	2	0	0	0	0	0	0	0
182	4	9	1	9	9	1	29	20	1	1	50	3	2	82	1	0	1	0	1	1	1	0	2	3	8	8	8	2	0	0	0	0	0	0	0
183	3	9	4	4	9	3	27	20	1	1	52	3	2	174	1	0	1	1	2	0	1	0	1	2	8	3	8	2	0	0	0	0	1	0	1
184	3	9	3	7	9	2	30	30	1	2	5	3	2	92	1	0	1	0	1	0	1	0	1	2	8	6	8	3	0	0	0	0	0	0	0
185	4	9	4	9	9	3	27	20	1	2	51	3	2	81	5	0	1	1	2	1	1	0	2	3	8	8	8	2	0	0	0	0	1	0	1
186	7	9	1	5	5	1	30	30	1	2	5y	4	4	144	1	0	1	0	1	0	0	0	0	6	8	4	4	3	0	0	0	0	0	0	0
187	3	3	2	4	5	2	28	20	1	1	52	3	2	74	5	0	0	0	0	0	0	0	0	2	2	3	4	2	0	0	0	0	0	0	0
188	5	9	3	9	9	4	27	20	1	1	53	3	2	173	1	0	1	0	1	1	1	1	3	4	8	8	8	2	0	0	0	0	0	1	1
189	9	9	3	9	9	3	27	20	1	4	53	3	2	173	1	1	1	0	2	1	1	0	2	8	8	8	8	2	0	0	0	0	0	0	0
190	9	9	4	9	9	4	27	20	1	2	52	3	2	85	5	1	1	1	3	1	1	1	3	8	8	8	8	2	0	0	0	0	1	1	2
191	3	9	3	9	9	3	28	20	1	4	56	3	2	183	1	0	1	0	1	1	1	0	2	2	8	8	8	2	0	0	0	0	0	0	0
192	4	9	4	9	9	4	29	20	1	1	52	3	2	72	5	0	1	1	2	1	1	1	3	3	8	8	8	2	0	0	0	0	1	1	2
193	3	9	4	5	9	3	27	20	1	2	52	3	2	174	1	0	1	1	2	0	1	0	1	2	8	4	8	2	0	0	0	0	1	0	1
194	3	3	3	7	7	3	30	30	1	1	5y	3	2	143	1	0	0	0	0	0	0	0	0	2	2	6	6	3	0	0	0	0	0	0	0
195	3	9	3	4	9	3	29	20	1	4	55	3	2	74	5	0	1	0	1	0	1	0	1	2	8	3	8	2	0	0	0	0	0	0	0
196	6	4	2	5	3	1	28	20	1	1	4y	3	2	74	5	0	0	0	0	0	0	0	0	5	3	4	2	2	0	0	0	0	0	0	0
197	3	3	2	6	6	3	29	20	1	4	4y	3	2	92	1	0	0	0	0	0	0	0	0	2	2	5	5	2	0	0	0	0	0	0	0
198	3	3	2	9	9	3	27	20	1	1	55	3	2	183	1	0	0	0	0	1	1	0	2	2	2	8	8	2	0	0	0	0	0	0	0
199	4	9	2	9	9	1	28	20	1	3	56	3	2	92	1	0	1	0	1	1	1	0	2	3	8	8	8	2	0	0	0	0	0	0	0
200	9	9	4	9	9	4	28	20	1	4	54	3	2	123	1	1	1	1	3	1	1	1	3	8	8	8	8	2	0	0	0	0	1	1	2
201	5	9	2	9	9	4	29	20	1	1	67	4	4	74	5	0	1	0	1	1	1	1	3	4	8	8	8	2	0	0	0	0	0	1	1
202	9	9	4	9	9	4	31	30	1	4	60	3	2	72	5	1	1	1	3	1	1	1	3	8	8	8	8	3	0	0	0	0	1	1	2
203	9	9	4	9	9	4	28	20	1	4	5y	3	2	72	5	1	1	1	3	1	1	1	3	8	8	8	8	2	0	0	0	0	1	1	2
204	4	3	1	5	5	1	27	20	1	4	60	3	2	92	1	0	0	0	0	0	0	0	0	3	2	4	4	2	0	0	0	0	0	0	0
205	9	9	4	9	9	4	28	20	1	4	5y 2m	4	4	71	5	1	1	1	3	1	1	1	3	8	8	8	8	2	0	0	0	0	1	1	2
206	4	4	2	6	6	2	28	20	1	2	61	4	4	173	1	0	0	0	0	0	0	0	0	3	3	5	5	2	0	0	0	0	0	0	0
207	5	5	2	9	9	2	29	20	1	2	62	4	4	91	1	0	0	0	0	1	1	0	2	4	4	8	8	2	0	0	0	0	0	0	0
208	8	6	2	6	6	3	28	20	1	1	62	4	4	82	1	0	0	0	0	0	0	0	0	7	5	5	5	2	1	0	0	0	0	0	1
209	5	5	2	9	9	2	27	20	1	4	63	4	4	154	1	0	0	0	0	1	1	0	2	4	4	8	8	2	0	0	0	0	0	0	0
210	3	3	3	9	9	3	29	20	2	1	63	4	4	82	1	0	0	0	0	1	1	0	2	2	2	8	8	2	0	0	0	0	0	0	0
211	4	4	2	9	9	2	27	20	1	3	62	4	4	82	1	0	0	0	0	1	1	0	2	3	3	8	8	2	0	0	0	0	0	0	0
212	9	9	3	4	4	3	27	20	2	4	62	4	4	174	1	1	1	0	2	0	0	0	0	8	8	3	3	2	0	0	0	0	0	0	0
213	6	9	1	9	9	2	27	20	1	4	64	4	4	62	1	0	1	0	1	1	1	0	2	5	8	8	8	2	0	0	0	0	0	0	0
214	8	9	3	9	9	3	32	30	1	1	6y 8m	4	4	71	5	0	1	0	1	1	1	0	2	7	8	8	8	3	1	0	0	0	0	0	1
215	9	9	4	9	9	4	28	20	1	4	6y 4m	4	4	81	5	1	1	1	3	1	1	1	3	8	8	8	8	2	0	0	0	0	1	1	2
216	4	4	2	8	8	3	31	30	2	4	6	4	4	91	1	0	0	0	0	0	0	0	0	3	3	7	7	3	0	0	1	1	0	0	2
217	9	9	1	9	9	1	29	20	2	3	60	3	2	73	1	1	1	0	2	1	1	0	2	8	8	8	8	2	0	0	0	0	0	0	0
218	4	9	3	9	9	4	28	20	1	3	74	4	4	74	5	0	1	0	1	1	1	1	3	3	8	8	8	2	0	0	0	0	0	1	1
219	9	9	3	9	9	3	28	20	2	3	7y	4	4	71	5	1	1	0	2	1	1	0	2	8	8	8	8	2	0	0	0	0	0	0	0
220	3	3	3	9	9	2	29	20	1	1	79	4	4	154	1	0	0	0	0	1	1	0	2	2	2	8	8	2	0	0	0	0	0	0	0
221	5	5	2	5	5	2	30	30	1	1	7ya	4	4	154	1	0	0	0	0	0	0	0	0	4	4	4	4	3	0	0	0	0	0	0	0
222	9	9	3	9	9	3	32	30	2	4	6y8m	4	4	71	5	1	1	0	2	1	1	0	2	8	8	8	8	3	0	0	0	0	0	0	0
223	3	3	2	5	5	2	30	30	2	2	80	4	4	154	1	0	0	0	0	0	0	0	0	2	2	4	4	3	0	0	0	0	0	0	0
224	9	9	4	9	9	4	29	20	1	3	84	4	4	81	5	1	1	1	3	1	1	1	3	8	8	8	8	2	0	0	0	0	1	1	2
225	4	3	2	2	3	2	29	20	1	4	7	1	1	71	5	0	0	0	0	0	0	0	0	3	2	1	2	2	0	0	0	0	0	0	0
226	9	9	4	9	9	4	30	30	2	1	84	4	4	71	5	1	1	1	3	1	1	1	3	8	8	8	8	3	0	0	0	0	1	1	2
227	3	9	3	9	9	3	32	30	2	4	86	4	4	82	1	0	1	0	1	1	1	0	2	2	8	8	8	3	0	0	0	0	0	0	0
228	4	9	1	4	9	3	32	30	2	4	81	4	4	183	1	0	1	0	1	0	1	0	1	3	8	3	8	3	0	0	0	0	0	0	0
229	9	9	3	9	9	3	32	30	2	4	96m	4	4	173	1	1	1	0	2	1	1	0	2	8	8	8	8	3	0	0	0	0	0	0	0
230	3	3	4	4	4	4	30	30	2	1	103	4	4	153	1	0	0	1	1	0	0	1	1	2	2	3	3	3	0	0	0	0	1	1	2
231	9	9	4	9	9	4	37	30	1	4	142	5	5	85	5	1	1	1	3	1	1	1	3	8	8	8	8	4	0	0	0	0	1	1	2
232	9	9	3	9	9	3	33	30	2	1	103	4	4	91	1	1	1	0	2	1	1	0	2	8	8	8	8	3	0	0	0	0	0	0	0
233	3	9	2	9	9	3	34	30	2	4	8y	4	4	82	1	0	1	0	1	1	1	0	2	2	8	8	8	3	0	0	0	0	0	0	0
234	9	9	3	9	9	3	34	30	2	4	110	4	4	143	1	1	1	0	2	1	1	0	2	8	8	8	8	3	0	0	0	0	0	0	0
235	4	9	3	9	9	3	33	30	2	1	108	4	4	85	5	0	1	0	1	1	1	0	2	3	8	8	8	3	0	0	0	0	0	0	0
236	7	9	4	9	9	4	35	30	1	4	146	5	5	74	5	0	1	1	2	1	1	1	3	6	8	8	8	4	0	0	0	0	1	1	2
237	3	9	1	9	9	4	28	20	1	4	5y 8m	4	4	144	1	0	1	0	1	1	1	1	3	2	8	8	8	2	0	0	0	0	0	1	1
238	3	3	2	3	3	2	28	20	2	1	71	4	4	134	1	0	0	0	0	0	0	0	0	2	2	2	2	2	0	0	0	0	0	0	0
239	5	9	1	5	9	1	29	20	2	3	70	4	4	124	1	0	1	0	1	0	1	0	1	4	8	4	8	2	0	0	0	0	0	0	0
240	1	1	1	4	4	1	29	20	1	3	60	3	2	93	1	0	0	0	0	0	0	0	0	0	0	3	3	2	0	0	0	0	0	0	0
241	7	9	2	7	9	3	31	30	1	3	74	4	4	82	1	0	1	0	1	0	1	0	1	6	8	6	8	3	0	0	0	0	0	0	0
242	3	9	1	9	9	1	34	30	2	3	62	4	4	143	1	0	1	0	1	1	1	0	2	2	8	8	8	3	0	0	0	0	0	0	0
243	9	9	3	9	9	3	37	30	2	4	13y	5	5	183	1	1	1	0	2	1	1	0	2	8	8	8	8	4	0	0	0	0	0	0	0
244	4	4	2	4	4	2	30	30	1	2	81	4	4	74	5	0	0	0	0	0	0	0	0	3	3	3	3	3	0	0	0	0	0	0	0
245	5	5	2	5	5	2	29	20	2	4	71	4	4	183	1	0	0	0	0	0	0	0	0	4	4	4	4	2	0	0	0	0	0	0	0
246	5	9	3	7	7	2	32	30	2	1	76	4	4	123	1	0	1	0	1	0	0	0	0	4	8	6	6	3	0	0	0	0	0	0	0
247	9	9	4	9	9	4	31	30	1	1	7y2m	4	4	81	5	1	1	1	3	1	1	1	3	8	8	8	8	3	0	0	0	0	1	1	2
248	4	4	2	3	3	2	30	30	1	1	84	4	4	83	1	0	0	0	0	0	0	0	0	3	3	2	2	3	0	0	0	0	0	0	0
249	9	9	3	6	6	3	31	30	2	4	8y	4	4	91	1	1	1	0	2	0	0	0	0	8	8	5	5	3	0	0	0	0	0	0	0
250	5	9	2	9	9	3	30	30	2	5	95	4	4	173	1	0	1	0	1	1	1	0	2	4	8	8	8	3	0	0	0	0	0	0	0
251	9	9	4	9	9	3	30	30	2	1	8y	4	4	123	1	1	1	1	3	1	1	0	2	8	8	8	8	3	0	0	0	0	1	0	1
252	9	9	1	9	9	1	31	30	2	4	96m	4	4	62	1	1	1	0	2	1	1	0	2	8	8	8	8	3	0	0	0	0	0	0	0
253	9	9	2	9	9	2	30	30	1	1	60	3	2	84	5	1	1	0	2	1	1	0	2	8	8	8	8	3	0	0	0	0	0	0	0
254	3	3	3	5	5	2	27	20	1	2	52	3	2	83	1	0	0	0	0	0	0	0	0	2	2	4	4	2	0	0	0	0	0	0	0
255	9	9	3	9	9	3	27	20	1	3	4y 4m	3	2	91	1	1	1	0	2	1	1	0	2	8	8	8	8	2	0	0	0	0	0	0	0
256	9	9	4	9	9	4	28	20	1	4	4	1	1	74	5	1	1	1	3	1	1	1	3	8	8	8	8	2	0	0	0	0	1	1	2
257	4	9	2	9	9	2	28	20	1	3	53	3	2	84	5	0	1	0	1	1	1	0	2	3	8	8	8	2	0	0	0	0	0	0	0
258	4	4	2	5	5	2	29	20	1	4	5~6y	4	4	84	5	0	0	0	0	0	0	0	0	3	3	4	4	2	0	0	0	0	0	0	0
259	3	9	4	9	9	4	29	20	2	3	55	3	2	84	5	0	1	1	2	1	1	1	3	2	8	8	8	2	0	0	0	0	1	1	2
260	3	3	1	3	3	2	28	20	1	4	50	3	2	93	1	0	0	0	0	0	0	0	0	2	2	2	2	2	0	0	0	0	0	0	0
261	9	9	3	9	9	3	29	20	1	2	60	3	2	82	1	1	1	0	2	1	1	0	2	8	8	8	8	2	0	0	0	0	0	0	0
262	3	3	2	5	4	3	29	20	1	4	60	3	2	153	1	0	0	0	0	0	0	0	0	2	2	4	3	2	0	0	0	0	0	0	0
263	4	4	3	5	5	2	28	20	1	4	61	4	4	154	1	0	0	0	0	0	0	0	0	3	3	4	4	2	0	0	0	0	0	0	0
264	9	9	1	11	11	2	28	20	2	4	64	4	4	92	1	1	1	0	2	0	0	0	0	8	8	10	10	2	0	0	0	0	0	0	0
265	4	4	2	6	6	2	28	20	1	4	63	4	4	83	1	0	0	0	0	0	0	0	0	3	3	5	5	2	0	0	0	0	0	0	0
266	3	9	2	6	9	2	28	20	1	4	6	1	1	62	1	0	1	0	1	0	1	0	1	2	8	5	8	2	0	0	0	0	0	0	0
267	2	9	2	4	9	3	28	20	1	2	67	4	4	74	5	0	1	0	1	0	1	0	1	1	8	3	8	2	0	0	0	0	0	0	0
268	4	4	2	8	8	2	27	20	1	4	44	3	2	93	1	0	0	0	0	0	0	0	0	3	3	7	7	2	0	0	1	1	0	0	2
269	4	9	1	9	9	1	28	20	1	4	43	3	2	84	5	0	1	0	1	1	1	0	2	3	8	8	8	2	0	0	0	0	0	0	0
270	9	9	1	9	9	1	30	30	1	4	3y 10m	3	2	153	1	1	1	0	2	1	1	0	2	8	8	8	8	3	0	0	0	0	0	0	0
271	7	7	3	6	5	2	28	20	1	1	5y	3	2	144	1	0	0	0	0	0	0	0	0	6	6	5	4	2	0	0	0	0	0	0	0
272	9	9	4	9	9	4	28	20	1	4	4y	3	2	174	1	1	1	1	3	1	1	1	3	8	8	8	8	2	0	0	0	0	1	1	2
273	4	4	2	9	9	2	27	20	1	4	49	3	2	93	1	0	0	0	0	1	1	0	2	3	3	8	8	2	0	0	0	0	0	0	0
274	5	9	4	9	9	4	31	30	1	2	4y2m	3	2	84	5	0	1	1	2	1	1	1	3	4	8	8	8	3	0	0	0	0	1	1	2
275	4	4	4	6	10	4	27	20	1	4	3	1	1	74	5	0	0	1	1	0	0	1	1	3	3	5	9	2	0	0	0	0	1	1	2
276	3	3	1	9	9	1	30	30	1	2	50	3	2	143	1	0	0	0	0	1	1	0	2	2	2	8	8	3	0	0	0	0	0	0	0
277	9	9	3	9	9	3	28	20	1	4	52	3	2	72	5	1	1	0	2	1	1	0	2	8	8	8	8	2	0	0	0	0	0	0	0
278	9	9	2	9	9	3	29	20	1	4	4year	3	2	74	5	1	1	0	2	1	1	0	2	8	8	8	8	2	0	0	0	0	0	0	0
279	4	4	2	4	4	2	28	20	1	4	5y	3	2	62	1	0	0	0	0	0	0	0	0	3	3	3	3	2	0	0	0	0	0	0	0
280	5	9	3	9	9	4	34	30	2	2	10y 7m	5	5	183	1	0	1	0	1	1	1	1	3	4	8	8	8	3	0	0	0	0	0	1	1
281	3	9	3	7	7	3	35	30	2	1	133	5	5	124	1	0	1	0	1	0	0	0	0	2	8	6	6	4	0	0	0	0	0	0	0
282	3	9	2	7	9	3	33	30	2	1	134	5	5	123	1	0	1	0	1	0	1	0	1	2	8	6	8	3	0	0	0	0	0	0	0
283	5	9	4	9	9	4	33	30	1	3	144	5	5	93	1	0	1	1	2	1	1	1	3	4	8	8	8	3	0	0	0	0	1	1	2
284	4	4	1	8	8	1	27	20	1	4	5y	3	2	82	1	0	0	0	0	0	0	0	0	3	3	7	7	2	0	0	1	1	0	0	2
285	6	9	4	6	9	4	31	30	1	2	48m	3	2	83	1	0	1	1	2	0	1	1	2	5	8	5	8	3	0	0	0	0	1	1	2
286	3	3	3	9	9	4	29	20	1	4	3y5m	3	2	91	1	0	0	0	0	1	1	1	3	2	2	8	8	2	0	0	0	0	0	1	1
287	6	6	1	5	5	1	28	20	1	3	40	3	2	93	1	0	0	0	0	0	0	0	0	5	5	4	4	2	0	0	0	0	0	0	0
288	9	9	3	9	9	3	26	20	1	4	3	1	1	84	5	1	1	0	2	1	1	0	2	8	8	8	8	2	0	0	0	0	0	0	0
289	4	9	3	4	9	3	27	20	1	1	40	3	2	83	1	0	1	0	1	0	1	0	1	3	8	3	8	2	0	0	0	0	0	0	0
290	4	9	2	9	9	4	27	20	1	1	40m	3	2	74	5	0	1	0	1	1	1	1	3	3	8	8	8	2	0	0	0	0	0	1	1
291	3	3	1	4	1	1	28	20	1	1	41	3	2	92	1	0	0	0	0	0	0	0	0	2	2	3	0	2	0	0	0	0	0	0	0
292	6	9	2	5	9	2	26	20	1	4	40	3	2	82	1	0	1	0	1	0	1	0	1	5	8	4	8	2	0	0	0	0	0	0	0
293	6	9	3	8	9	3	26	20	1	1	3y	2	2	91	1	0	1	0	1	0	1	0	1	5	8	7	8	2	0	0	1	0	0	0	1
294	9	9	4	9	9	4	45	40	2	4	23y 1m	5	5	93	1	1	1	1	3	1	1	1	3	8	8	8	8	5	0	0	0	0	1	1	2
295	4	4	3	5	5	3	44	40	2	3	216	5	5	91	1	0	0	0	0	0	0	0	0	3	3	4	4	5	0	0	0	0	0	0	0
296	9	9	1	9	9	1	30	30	2	4	96	4	4	82	1	1	1	0	2	1	1	0	2	8	8	8	8	3	0	0	0	0	0	0	0
297	3	3	2	9	9	2	32	30	1	4	82	4	4	84	5	0	0	0	0	1	1	0	2	2	2	8	8	3	0	0	0	0	0	0	0
298	4	9	3	9	9	4	30	30	1	2	99	4	4	153	1	0	1	0	1	1	1	1	3	3	8	8	8	3	0	0	0	0	0	1	1
299	9	9	3	9	9	2	31	30	1	4	102	4	4	62	1	1	1	0	2	1	1	0	2	8	8	8	8	3	0	0	0	0	0	0	0
300	9	9	1	9	9	1	31	30	2	4	8	4	4	84	5	1	1	0	2	1	1	0	2	8	8	8	8	3	0	0	0	0	0	0	0
301	5	5	3	9	9	3	32	30	2	1	10	4	4	154	1	0	0	0	0	1	1	0	2	4	4	8	8	3	0	0	0	0	0	0	0
302	3	9	4	9	9	4	35	30	1	2	115	4	4	74	5	0	1	1	2	1	1	1	3	2	8	8	8	4	0	0	0	0	1	1	2
303	4	9	1	9	9	2	33	30	1	4	124	5	5	91	1	0	1	0	1	1	1	0	2	3	8	8	8	3	0	0	0	0	0	0	0
304	9	9	4	9	9	4	33	30	1	3	121	5	5	84	5	1	1	1	3	1	1	1	3	8	8	8	8	3	0	0	0	0	1	1	2
305	9	9	3	9	9	3	35	30	1	4	124	5	5	72	5	1	1	0	2	1	1	0	2	8	8	8	8	4	0	0	0	0	0	0	0
306	4	9	3	6	9	3	25	20	1	4	26	2	2	74	5	0	1	0	1	0	1	0	1	3	8	5	8	2	0	0	0	0	0	0	0
307	3	3	2	9	9	2	24	20	1	3	26	2	2	93	1	0	0	0	0	1	1	0	2	2	2	8	8	1	0	0	0	0	0	0	0
308	9	3	2	9	6	3	27	20	1	2	2y	2	2	153	1	1	0	0	1	1	0	0	1	8	2	8	5	2	0	0	0	0	0	0	0
309	9	9	2	9	9	2	25	20	1	4	31	2	2	74	5	1	1	0	2	1	1	0	2	8	8	8	8	2	0	0	0	0	0	0	0
310	3	3	1	9	9	2	24	20	1	3	30	2	2	123	1	0	0	0	0	1	1	0	2	2	2	8	8	1	0	0	0	0	0	0	0
311	5	5	2	9	9	2	24	20	1	2	30	2	2	123	1	0	0	0	0	1	1	0	2	4	4	8	8	1	0	0	0	0	0	0	0
312	4	9	1	7	9	2	26	20	1	4	31	2	2	73	1	0	1	0	1	0	1	0	1	3	8	6	8	2	0	0	0	0	0	0	0
313	5	5	3	9	9	4	26	20	1	2	30	2	2	83	1	0	0	0	0	1	1	1	3	4	4	8	8	2	0	0	0	0	0	1	1
314	4	4	3	6	9	3	27	20	1	4	2y 8m	2	2	153	1	0	0	0	0	0	1	0	1	3	3	5	8	2	0	0	0	0	0	0	0
315	5	5	2	6	6	2	27	20	1	1	32	2	2	154	1	0	0	0	0	0	0	0	0	4	4	5	5	2	0	0	0	0	0	0	0
316	3	9	4	6	11	4	26	20	1	1	35	2	2	173	1	0	1	1	2	0	0	1	1	2	8	5	10	2	0	0	0	0	1	1	2
317	4	9	1	9	9	4	26	20	1	1	36	2	2	73	1	0	1	0	1	1	1	1	3	3	8	8	8	2	0	0	0	0	0	1	1
318	6	6	3	4	5	3	27	20	1	4	38	3	2	81	5	0	0	0	0	0	0	0	0	5	5	3	4	2	0	0	0	0	0	0	0
319	1	1	2	9	9	2	26	20	2	3	41	3	2	91	1	0	0	0	0	1	1	0	2	0	0	8	8	2	0	0	0	0	0	0	0
320	4	4	3	9	9	3	26	20	1	3	41	3	2	91	1	0	0	0	0	1	1	0	2	3	3	8	8	2	0	0	0	0	0	0	0
321	1	1	3	7	7	3	28	20	2	4	41	3	2	93	1	0	0	0	0	0	0	0	0	0	0	6	6	2	0	0	0	0	0	0	0
322	4	4	3	5	5	3	27	20	1	4	40m	3	2	153	1	0	0	0	0	0	0	0	0	3	3	4	4	2	0	0	0	0	0	0	0
323	4	9	3	9	9	4	26	20	1	4	3y 3m	3	2	123	1	0	1	0	1	1	1	1	3	3	8	8	8	2	0	0	0	0	0	1	1
324	4	4	2	3	5	4	40	40	2	4	324	5	5	73	1	0	0	0	0	0	0	1	1	3	3	2	4	5	0	0	0	0	0	1	1
325	9	9	4	9	9	3	40	40	2	2	214	5	5	84	5	1	1	1	3	1	1	0	2	8	8	8	8	5	0	0	0	0	1	0	1
326	3	3	1	4	4	1	28	20	1	4	59	3	2	153	1	0	0	0	0	0	0	0	0	2	2	3	3	2	0	0	0	0	0	0	0
327	9	9	1	9	9	2	28	20	1	4	46	3	2	144	1	1	1	0	2	1	1	0	2	8	8	8	8	2	0	0	0	0	0	0	0
328	4	9	2	9	9	2	29	20	1	3	36m	2	2	73	1	0	1	0	1	1	1	0	2	3	8	8	8	2	0	0	0	0	0	0	0
329	3	3	1	2	2	1	26	20	1	4	39	3	2	134	1	0	0	0	0	0	0	0	0	2	2	1	1	2	0	0	0	0	0	0	0
330	5	5	2	5	5	2	26	20	1	3	1y 8m	2	2	154	1	0	0	0	0	0	0	0	0	4	4	4	4	2	0	0	0	0	0	0	0
331	3	3	1	6	5	1	27	20	1	4	1y	2	2	144	1	0	0	0	0	0	0	0	0	2	2	5	4	2	0	0	0	0	0	0	0
332	9	9	4	9	9	4	24	20	1	1	20	2	2	73	1	1	1	1	3	1	1	1	3	8	8	8	8	1	0	0	0	0	1	1	2
333	5	5	1	9	9	1	24	20	1	1	21	2	2	82	1	0	0	0	0	1	1	0	2	4	4	8	8	1	0	0	0	0	0	0	0
334	5	4	2	2	2	2	26	20	1	4	17m	2	2	154	1	0	0	0	0	0	0	0	0	4	3	1	1	2	0	0	0	0	0	0	0
335	7	9	2	9	9	3	25	20	1	4	23	2	2	73	1	0	1	0	1	1	1	0	2	6	8	8	8	2	0	0	0	0	0	0	0
336	5	5	1	5	5	2	30	30	1	4	26	2	2	92	1	0	0	0	0	0	0	0	0	4	4	4	4	3	0	0	0	0	0	0	0
337	9	9	1	1	1	1	26	20	1	4	26	2	2	74	5	1	1	0	2	0	0	0	0	8	8	0	0	2	0	0	0	0	0	0	0
338	5	7	1	9	9	2	25	20	1	4	2y2m	2	2	143	1	0	0	0	0	1	1	0	2	4	6	8	8	2	0	0	0	0	0	0	0
339	1	5	1	5	5	2	26	20	1	5	26m	2	2	144	1	0	0	0	0	0	0	0	0	0	4	4	4	2	0	0	0	0	0	0	0
340	5	5	3	7	7	2	26	20	1	4	8m	1	1	74	5	0	0	0	0	0	0	0	0	4	4	6	6	2	0	0	0	0	0	0	0
341	5	5	2	7	7	3	24	20	1	4	10	1	1	144	1	0	0	0	0	0	0	0	0	4	4	6	6	1	0	0	0	0	0	0	0
342	7	7	3	9	9	4	25	20	1	4	11	1	1	62	1	0	0	0	0	1	1	1	3	6	6	8	8	2	0	0	0	0	0	1	1
343	3	3	1	5	5	1	25	20	1	2	10	1	1	154	1	0	0	0	0	0	0	0	0	2	2	4	4	2	0	0	0	0	0	0	0
344	3	3	2	1	1	2	25	20	1	4	10	1	1	85	5	0	0	0	0	0	0	0	0	2	2	0	0	2	0	0	0	0	0	0	0
345	3	3	1	5	5	1	25	20	1	1	10	1	1	74	5	0	0	0	0	0	0	0	0	2	2	4	4	2	0	0	0	0	0	0	0
346	5	5	1	7	7	1	25	20	1	4	1y	2	2	154	1	0	0	0	0	0	0	0	0	4	4	6	6	2	0	0	0	0	0	0	0
347	4	9	1	9	9	1	23	20	1	2	12	2	2	84	5	0	1	0	1	1	1	0	2	3	8	8	8	1	0	0	0	0	0	0	0
348	5	5	3	6	6	3	24	20	1	4	25	2	2	144	1	0	0	0	0	0	0	0	0	4	4	5	5	1	0	0	0	0	0	0	0
349	6	9	3	9	9	3	24	20	1	4	15	2	2	84	5	0	1	0	1	1	1	0	2	5	8	8	8	1	0	0	0	0	0	0	0
350	9	4	1	9	4	1	23	20	1	3	13	2	2	93	1	1	0	0	1	1	0	0	1	8	3	8	3	1	0	0	0	0	0	0	0
351	3	4	2	6	9	1	25	20	1	4	13m	2	2	153	1	0	0	0	0	0	1	0	1	2	3	5	8	2	0	0	0	0	0	0	0
352	5	9	3	9	9	4	23	20	1	2	13	2	2	73	1	0	1	0	1	1	1	1	3	4	8	8	8	1	0	0	0	0	0	1	1
353	4	9	1	6	9	3	25	20	1	3	13	2	2	82	1	0	1	0	1	0	1	0	1	3	8	5	8	2	0	0	0	0	0	0	0
354	5	5	3	9	9	3	24	20	1	4	13	2	2	144	1	0	0	0	0	1	1	0	2	4	4	8	8	1	0	0	0	0	0	0	0
355	5	5	3	6	6	3	24	20	1	1	15	2	2	123	1	0	0	0	0	0	0	0	0	4	4	5	5	1	0	0	0	0	0	0	0
356	9	9	4	9	9	4	23	20	1	1	24	2	2	71	5	1	1	1	3	1	1	1	3	8	8	8	8	1	0	0	0	0	1	1	2
357	3	3	2	9	9	3	23	20	1	4	13	2	2	154	1	0	0	0	0	1	1	0	2	2	2	8	8	1	0	0	0	0	0	0	0
358	3	9	1	9	9	2	25	20	1	4	15m	2	2	82	1	0	1	0	1	1	1	0	2	2	8	8	8	2	0	0	0	0	0	0	0
359	6	6	1	6	6	2	24	20	1	1	15	2	2	62	1	0	0	0	0	0	0	0	0	5	5	5	5	1	0	0	0	0	0	0	0
360	4	4	3	7	7	3	25	20	1	1	39m	3	2	144	1	0	0	0	0	0	0	0	0	3	3	6	6	2	0	0	0	0	0	0	0
361	9	9	3	9	9	3	25	20	1	4	2	1	1	124	1	1	1	0	2	1	1	0	2	8	8	8	8	2	0	0	0	0	0	0	0
362	9	9	3	9	9	3	24	20	1	1	2	1	1	154	1	1	1	0	2	1	1	0	2	8	8	8	8	1	0	0	0	0	0	0	0
363	5	5	2	7	7	3	24	20	1	1	3	1	1	71	5	0	0	0	0	0	0	0	0	4	4	6	6	1	0	0	0	0	0	0	0
364	3	4	4	5	3	4	28	20	1	2	1m	1	1	85	5	0	0	1	1	0	0	1	1	2	3	4	2	2	0	0	0	0	1	1	2
365	4	4	2	4	4	2	24	20	1	3	2	1	1	74	5	0	0	0	0	0	0	0	0	3	3	3	3	1	0	0	0	0	0	0	0
366	9	9	3	9	9	3	23	20	1	4	2	1	1	72	5	1	1	0	2	1	1	0	2	8	8	8	8	1	0	0	0	0	0	0	0
367	9	7	2	5	5	3	24	20	1	4	2	1	1	134	1	1	0	0	1	0	0	0	0	8	6	4	4	1	0	0	0	0	0	0	0
368	9	9	4	9	9	4	24	20	1	4	2	1	1	84	5	1	1	1	3	1	1	1	3	8	8	8	8	1	0	0	0	0	1	1	2
369	9	9	1	9	9	2	23	20	1	1	1	1	1	73	1	1	1	0	2	1	1	0	2	8	8	8	8	1	0	0	0	0	0	0	0
370	5	5	2	7	7	3	24	20	1	4	2	1	1	84	5	0	0	0	0	0	0	0	0	4	4	6	6	1	0	0	0	0	0	0	0
371	4	9	3	9	9	3	23	20	1	4	2	1	1	72	5	0	1	0	1	1	1	0	2	3	8	8	8	1	0	0	0	0	0	0	0
372	5	9	1	6	9	1	25	20	1	3	2m	1	1	82	1	0	1	0	1	0	1	0	1	4	8	5	8	2	0	0	0	0	0	0	0
373	9	9	1	9	9	2	24	20	1	3	2	1	1	74	5	1	1	0	2	1	1	0	2	8	8	8	8	1	0	0	0	0	0	0	0
374	9	9	3	9	9	3	24	20	1	1	7	1	1	134	1	1	1	0	2	1	1	0	2	8	8	8	8	1	0	0	0	0	0	0	0
375	4	9	2	7	7	1	24	20	1	4	7	1	1	84	5	0	1	0	1	0	0	0	0	3	8	6	6	1	0	0	0	0	0	0	0
376	4	9	1	5	9	1	25	20	1	3	6	1	1	123	1	0	1	0	1	0	1	0	1	3	8	4	8	2	0	0	0	0	0	0	0
377	5	3	2	7	6	1	26	20	1	1	7m	1	1	153	1	0	0	0	0	0	0	0	0	4	2	6	5	2	0	0	0	0	0	0	0
378	9	9	3	9	9	3	24	20	1	1	6	1	1	73	1	1	1	0	2	1	1	0	2	8	8	8	8	1	0	0	0	0	0	0	0
379	9	9	3	2	2	2	25	20	1	1	8	1	1	154	1	1	1	0	2	0	0	0	0	8	8	1	1	2	0	0	0	0	0	0	0
380	5	5	3	9	9	3	24	20	1	1	11	1	1	144	1	0	0	0	0	1	1	0	2	4	4	8	8	1	0	0	0	0	0	0	0
381	9	9	3	9	9	3	37	30	2	4	15y 9m	5	5	62	1	1	1	0	2	1	1	0	2	8	8	8	8	4	0	0	0	0	0	0	0
382	4	9	1	9	9	3	38	30	2	1	192	5	5	73	1	0	1	0	1	1	1	0	2	3	8	8	8	4	0	0	0	0	0	0	0
383	4	4	3	9	9	3	39	30	2	1	218	5	5	62	1	0	0	0	0	1	1	0	2	3	3	8	8	4	0	0	0	0	0	0	0
384	9	9	1	9	9	1	42	40	2	4	19y	5	5	173	1	1	1	0	2	1	1	0	2	8	8	8	8	5	0	0	0	0	0	0	0
385	3	3	1	7	7	1	50	40	2	1	18y 6m	5	5	143	1	0	0	0	0	0	0	0	0	2	2	6	6	5	0	0	0	0	0	0	0
386	9	9	3	9	9	3	34	30	2	3	160	5	5	83	1	1	1	0	2	1	1	0	2	8	8	8	8	3	0	0	0	0	0	0	0
387	9	9	4	9	9	4	34	30	2	4	12y	5	5	74	5	1	1	1	3	1	1	1	3	8	8	8	8	3	0	0	0	0	1	1	2
388	9	9	4	9	9	4	36	30	2	4	14y	5	5	84	5	1	1	1	3	1	1	1	3	8	8	8	8	4	0	0	0	0	1	1	2
389	9	9	1	9	9	1	24	20	1	4	2	1	1	81	5	1	1	0	2	1	1	0	2	8	8	8	8	1	0	0	0	0	0	0	0
390	7	8	2	5	4	1	26	20	1	3	1m	1	1	91	1	0	0	0	0	0	0	0	0	6	7	4	3	2	0	1	0	0	0	0	1
391	6	6	2	6	6	4	24	20	1	1	1	1	1	71	5	0	0	0	0	0	0	1	1	5	5	5	5	1	0	0	0	0	0	1	1
392	9	4	3	9	4	3	23	20	1	4	1	1	1	153	1	1	0	0	1	1	0	0	1	8	3	8	3	1	0	0	0	0	0	0	0
393	7	7	2	5	7	2	24	20	1	4	1	1	1	144	1	0	0	0	0	0	0	0	0	6	6	4	6	1	0	0	0	0	0	0	0
394	9	9	3	9	9	3	23	20	1	2	1	1	1	81	5	1	1	0	2	1	1	0	2	8	8	8	8	1	0	0	0	0	0	0	0
395	9	9	2	9	9	4	25	20	1	1	1y	2	2	62	1	1	1	0	2	1	1	1	3	8	8	8	8	2	0	0	0	0	0	1	1
396	3	3	1	3	3	1	44	40	2	4	22	5	5	144	1	0	0	0	0	0	0	0	0	2	2	2	2	5	0	0	0	0	0	0	0
397	9	9	3	9	9	3	29	20	2	4	80	4	4	73	1	1	1	0	2	1	1	0	2	8	8	8	8	2	0	0	0	0	0	0	0
398	9	9	3	9	8	3	28	20	1	3	1y 2m	2	2	82	1	1	1	0	2	1	0	0	1	8	8	8	7	2	0	0	0	1	0	0	1
399	9	9	1	9	9	1	30	30	1	4	5y	3	2	143	1	1	1	0	2	1	1	0	2	8	8	8	8	3	0	0	0	0	0	0	0
400	4	4	3	7	7	3	33	30	1	2	8	4	4	93	1	0	0	0	0	0	0	0	0	3	3	6	6	3	0	0	0	0	0	0	0
401	4	4	1	6	6	1	29	20	1	1	60	3	2	153	1	0	0	0	0	0	0	0	0	3	3	5	5	2	0	0	0	0	0	0	0
402	9	9	2	9	9	2	29	20	1	4	76	4	4	93	1	1	1	0	2	1	1	0	2	8	8	8	8	2	0	0	0	0	0	0	0
403	4	4	1	6	6	3	24	20	1	4	26	2	2	83	1	0	0	0	0	0	0	0	0	3	3	5	5	1	0	0	0	0	0	0	0
404	4	9	2	5	9	2	25	20	1	1	9	1	1	93	1	0	1	0	1	0	1	0	1	3	8	4	8	2	0	0	0	0	0	0	0
405	7	9	3	7	9	3	24	20	1	1	7	1	1	154	1	0	1	0	1	0	1	0	1	6	8	6	8	1	0	0	0	0	0	0	0
406	3	3	2	9	9	3	35	30	2	4	120	4	4	144	1	0	0	0	0	1	1	0	2	2	2	8	8	4	0	0	0	0	0	0	0
407	9	9	4	9	9	4	30	30	2	4	98	4	4	74	5	1	1	1	3	1	1	1	3	8	8	8	8	3	0	0	0	0	1	1	2
408	9	9	4	9	9	1	25	20	1	4	19	2	2	124	1	1	1	1	3	1	1	0	2	8	8	8	8	2	0	0	0	0	1	0	1
409	3	3	1	9	9	3	26	20	1	2	13m	2	2	143	1	0	0	0	0	1	1	0	2	2	2	8	8	2	0	0	0	0	0	0	0
410	4	9	2	9	9	3	27	20	1	2	59	3	2	91	1	0	1	0	1	1	1	0	2	3	8	8	8	2	0	0	0	0	0	0	0
411	9	9	4	9	9	1	34	30	2	4	110	4	4	144	1	1	1	1	3	1	1	0	2	8	8	8	8	3	0	0	0	0	1	0	1
412	4	4	1	5	7	1	26	20	1	4	3	1	1	143	1	0	0	0	0	0	0	0	0	3	3	4	6	2	0	0	0	0	0	0	0
413	9	9	1	9	9	2	26	20	1	3	40	3	2	143	1	1	1	0	2	1	1	0	2	8	8	8	8	2	0	0	0	0	0	0	0
414	2	2	1	5	9	1	28	20	1	1	60	3	2	153	1	0	0	0	0	0	1	0	1	1	1	4	8	2	0	0	0	0	0	0	0
415	3	5	2	7	7	3	28	20	1	4	62	4	4	154	1	0	0	0	0	0	0	0	0	2	4	6	6	2	0	0	0	0	0	0	0
416	5	5	3	9	9	3	24	20	1	1	14	2	2	83	1	0	0	0	0	1	1	0	2	4	4	8	8	1	0	0	0	0	0	0	0
417	4	3	1	9	9	1	33	30	1	4	115	4	4	91	1	0	0	0	0	1	1	0	2	3	2	8	8	3	0	0	0	0	0	0	0
418	4	9	3	5	9	3	25	20	1	1	26	2	2	92	1	0	1	0	1	0	1	0	1	3	8	4	8	2	0	0	0	0	0	0	0
419	9	9	4	9	9	4	34	30	2	1	156	5	5	183	1	1	1	1	3	1	1	1	3	8	8	8	8	3	0	0	0	0	1	1	2
420	3	3	1	9	9	3	32	30	2	3	7y	4	4	73	1	0	0	0	0	1	1	0	2	2	2	8	8	3	0	0	0	0	0	0	0
421	9	9	3	4	4	3	22	20	1	1	12	2	2	72	5	1	1	0	2	0	0	0	0	8	8	3	3	1	0	0	0	0	0	0	0
422	5	9	3	9	9	4	25	20	1	2	10	1	1	174	1	0	1	0	1	1	1	1	3	4	8	8	8	2	0	0	0	0	0	1	1
423	9	9	2	9	9	2	33	30	2	1	67	4	4	91	1	1	1	0	2	1	1	0	2	8	8	8	8	3	0	0	0	0	0	0	0
424	4	9	2	9	9	2	27	20	1	4	52	3	2	92	1	0	1	0	1	1	1	0	2	3	8	8	8	2	0	0	0	0	0	0	0
425	5	5	2	9	9	2	25	20	1	4	8	1	1	83	1	0	0	0	0	1	1	0	2	4	4	8	8	2	0	0	0	0	0	0	0
426	3	9	3	6	9	3	32	30	1	1	88	4	4	83	1	0	1	0	1	0	1	0	1	2	8	5	8	3	0	0	0	0	0	0	0
427	9	9	1	9	9	1	24	20	1	1	12	2	2	74	5	1	1	0	2	1	1	0	2	8	8	8	8	1	0	0	0	0	0	0	0
428	6	9	1	9	9	1	40	40	2	4	18y	5	5	173	1	0	1	0	1	1	1	0	2	5	8	8	8	5	0	0	0	0	0	0	0
429	9	9	3	9	9	3	37	30	2	1	15y	5	5	73	1	1	1	0	2	1	1	0	2	8	8	8	8	4	0	0	0	0	0	0	0
430	9	9	3	9	9	3	25	20	1	2	26m	2	2	154	1	1	1	0	2	1	1	0	2	8	8	8	8	2	0	0	0	0	0	0	0
431	9	9	1	9	9	4	56	40	2	2	34y	5	5	183	1	1	1	0	2	1	1	1	3	8	8	8	8	5	0	0	0	0	0	1	1
432	4	4	2	5	5	2	23	20	1	2	13	2	2	91	1	0	0	0	0	0	0	0	0	3	3	4	4	1	0	0	0	0	0	0	0
433	3	3	3	9	9	3	27	20	1	4	40m	3	2	124	1	0	0	0	0	1	1	0	2	2	2	8	8	2	0	0	0	0	0	0	0
434	9	9	4	9	5	4	28	20	1	3	78	4	4	83	1	1	1	1	3	1	0	1	2	8	8	8	4	2	0	0	0	0	1	1	2
435	4	4	1	9	9	2	27	20	1	1	7	1	1	62	1	0	0	0	0	1	1	0	2	3	3	8	8	2	0	0	0	0	0	0	0
436	3	3	1	9	9	3	28	20	1	4	46	3	2	154	1	0	0	0	0	1	1	0	2	2	2	8	8	2	0	0	0	0	0	0	0
437	4	4	2	7	7	2	27	20	1	2	40	3	2	73	1	0	0	0	0	0	0	0	0	3	3	6	6	2	0	0	0	0	0	0	0
438	3	5	4	9	9	4	29	20	1	2	56	3	2	144	1	0	0	1	1	1	1	1	3	2	4	8	8	2	0	0	0	0	1	1	2
439	3	3	1	5	5	1	26	20	1	4	52m	3	2	154	1	0	0	0	0	0	0	0	0	2	2	4	4	2	0	0	0	0	0	0	0
440	6	6	4	6	6		30	30	2	3	158	5	5	83	1	0	0	1	1	0	0	0	0	5	5	5	5	3	0	0	0	0	1	0	1
441	3	9	3	9	9	3	27	20	1	4	4y 6m	3	2	144	1	0	1	0	1	1	1	0	2	2	8	8	8	2	0	0	0	0	0	0	0
442	6	9	4	9	9	4	34	30	2	1	115m	5	5	Pul	1	0	1	1	2	1	1	1	3	5	8	8	8	3	0	0	0	0	1	1	2
443	5	5	3	7	7	3	25	20	1	1	34	2	2	154	1	0	0	0	0	0	0	0	0	4	4	6	6	2	0	0	0	0	0	0	0
444	5	5	2	5	5	2	29	20	1	4	52	3	2	93	1	0	0	0	0	0	0	0	0	4	4	4	4	2	0	0	0	0	0	0	0
445	9	9	4	9	9	4	28	20	1	3	54	3	2	73	1	1	1	1	3	1	1	1	3	8	8	8	8	2	0	0	0	0	1	1	2
446	9	9	1	9	9	1	26	20	1	4	44m	3	2	143	1	1	1	0	2	1	1	0	2	8	8	8	8	2	0	0	0	0	0	0	0
447	2	2	1	4	4	1	25	20	1	4	8	2	2	124	1	0	0	0	0	0	0	0	0	1	1	3	3	2	0	0	0	0	0	0	0
448	3	9	1	5	9	1	24	20	1	1	7	1	1	91	1	0	1	0	1	0	1	0	1	2	8	4	8	1	0	0	0	0	0	0	0
449	5	5	4	9	9	4	24	20	1	4	24	2	2	154	1	0	0	1	1	1	1	1	3	4	4	8	8	1	0	0	0	0	1	1	2
450	3	9	1	9	9	3	24	20	1	1	14	2	2	174	1	0	1	0	1	1	1	0	2	2	8	8	8	1	0	0	0	0	0	0	0
451	6	9	3	9	9	3	26	20	1	3	26	2	2	144	1	0	1	0	1	1	1	0	2	5	8	8	8	2	0	0	0	0	0	0	0
452	3	3	3	4	4	3	25	20	1	4	21	2	2	124	1	0	0	0	0	0	0	0	0	2	2	3	3	2	0	0	0	0	0	0	0
453	9	9	4	9	9	4	29	20	1	4	5y 5m	4	4	85	5	1	1	1	3	1	1	1	3	8	8	8	8	2	0	0	0	0	1	1	2
454	6	7	3	4	6	3	25	20	1	1	1	1	1	62	1	0	0	0	0	0	0	0	0	5	6	3	5	2	0	0	0	0	0	0	0
455	4	4	1	6	6	2	25	20	1	3	9	1	1	73	1	0	0	0	0	0	0	0	0	3	3	5	5	2	0	0	0	0	0	0	0
456	4	9	3	9	9	2	40	40	2	4	20	5	5	173	1	0	1	0	1	1	1	0	2	3	8	8	8	5	0	0	0	0	0	0	0
457	4	4	1	9	9	2	30	30	1	3	240	5	5	134	1	0	0	0	0	1	1	0	2	3	3	8	8	3	0	0	0	0	0	0	0
458	9	9	1	9	9	1	24	20	1	3	<1y	1	1	92	1	1	1	0	2	1	1	0	2	8	8	8	8	1	0	0	0	0	0	0	0
459	5	5	3	9	9	3	25	20	1	4	11	1	1	91	1	0	0	0	0	1	1	0	2	4	4	8	8	2	0	0	0	0	0	0	0
460	4	9	3	9	9	3	23	20	1	1	13	2	2	74	5	0	1	0	1	1	1	0	2	3	8	8	8	1	0	0	0	0	0	0	0
461	9	3	3	9	7	4	27	20	1	4	18m	2	2	154	1	1	0	0	1	1	0	1	2	8	2	8	6	2	0	0	0	0	0	1	1
462	6	6	2	5	4	2	28	20	1	4	1y9m	2	2	82	1	0	0	0	0	0	0	0	0	5	5	4	3	2	0	0	0	0	0	0	0
463	8	9	3	9	9	3	26	20	1	2	24	2	2	123	1	0	1	0	1	1	1	0	2	7	8	8	8	2	1	0	0	0	0	0	1
464	4	9	3	9	9	3	27	20	1	4	19	2	2	74	5	0	1	0	1	1	1	0	2	3	8	8	8	2	0	0	0	0	0	0	0
465	2	9	2	5	9	2	24	20	1	4	6	1	1	84	5	0	1	0	1	0	1	0	1	1	8	4	8	1	0	0	0	0	0	0	0
466	3	3	1	6	6	1	30	30	2	3	110	4	4	73	1	0	0	0	0	0	0	0	0	2	2	5	5	3	0	0	0	0	0	0	0
467	9	9	3	9	9	3	31	30	2	4	76	4	4	83	1	1	1	0	2	1	1	0	2	8	8	8	8	3	0	0	0	0	0	0	0
468	5	5	3	5	5	3	28	20	1	4	50m	3	2	93	1	0	0	0	0	0	0	0	0	4	4	4	4	2	0	0	0	0	0	0	0
469	9	9	3	9	9	3	33	30	1	4	131	5	5	134	1	1	1	0	2	1	1	0	2	8	8	8	8	3	0	0	0	0	0	0	0
470	9	9	3	9	9	3	34	30	2	1	154	5	5	124	1	1	1	0	2	1	1	0	2	8	8	8	8	3	0	0	0	0	0	0	0
471	1	1	2	5	5	3	27	20	1	3	3y 6m	3	2	93	1	0	0	0	0	0	0	0	0	0	0	4	4	2	0	0	0	0	0	0	0
472	3	3	3	9	9	3	28	20	1	4	41	3	2	153	1	0	0	0	0	1	1	0	2	2	2	8	8	2	0	0	0	0	0	0	0
